# Supplementary material for: Adipocyte heterogeneity regulated by the Bithorax Complex-Wnt signaling crosstalk in Drosophila
Source: EMBO Rep. 2025 Dec 3;27(2):367–86. doi: 10.1038/s44319-025-00625-z (PMC12852179; doi:10.1038/s44319-025-00625-z)
Supplement: Supplementary file 3 — Source data Fig. 1 [file 44319_2025_625_MOESM3_ESM.zip]

Archive with 75 entries (60 files):
- Figure 1/
- Figure 1/EMBOR-2025-61647-T(Numerical Source Data_Figure 1I and 1J).xlsx
- __MACOSX/Figure 1/._EMBOR-2025-61647-T(Numerical Source Data_Figure 1I and 1J).xlsx
- Figure 1/.DS_Store
- __MACOSX/Figure 1/._.DS_Store
- Figure 1/1H/
- Figure 1/1O/
- Figure 1/1F/
- Figure 1/1A/
- Figure 1/1G/
- Figure 1/1N/
- Figure 1/1L/
- Figure 1/1K/
- Figure 1/1B/
- Figure 1/1E/
- Figure 1/1P/
- Figure 1/1D/
- Figure 1/1C/
- Figure 1/1M/
- Figure 1/1H/1H' (SREBP-Gal4>AxnRNAi)_Abdominal.tif
- __MACOSX/Figure 1/1H/._1H' (SREBP-Gal4>AxnRNAi)_Abdominal.tif
- Figure 1/1H/1H (SREBP-Gal4>AxnRNAi)_Thoracic.tif
- __MACOSX/Figure 1/1H/._1H (SREBP-Gal4>AxnRNAi)_Thoracic.tif
- Figure 1/1O/1O' (Abd-B EGFP-Thoracic)_Green Channel.tif
- __MACOSX/Figure 1/1O/._1O' (Abd-B EGFP-Thoracic)_Green Channel.tif
- Figure 1/1O/1O (Abd-B EGFP-Thoracic).tif
- __MACOSX/Figure 1/1O/._1O (Abd-B EGFP-Thoracic).tif
- Figure 1/1F/1F (+; Axn127)_Thoracic.tif
- __MACOSX/Figure 1/1F/._1F (+; Axn127)_Thoracic.tif
- Figure 1/1F/1F' (+; Axn127)_Abdominal.tif
- __MACOSX/Figure 1/1F/._1F' (+; Axn127)_Abdominal.tif
- Figure 1/1A/.DS_Store
- __MACOSX/Figure 1/1A/._.DS_Store
- Figure 1/1A/1A (w1118 larva).tif
- __MACOSX/Figure 1/1A/._1A (w1118 larva).tif
- Figure 1/1G/1G (+; SREBP-Gal4:+)_Thoracic.tif
- __MACOSX/Figure 1/1G/._1G (+; SREBP-Gal4:+)_Thoracic.tif
- Figure 1/1G/1G' (+; SREBP-Gal4:+)_Abdominal.tif
- __MACOSX/Figure 1/1G/._1G' (+; SREBP-Gal4:+)_Abdominal.tif
- Figure 1/1N/1N (Abd-A EGFP-Abdominal).tif
- __MACOSX/Figure 1/1N/._1N (Abd-A EGFP-Abdominal).tif
- Figure 1/1N/1N' (Abd-A EGFP-Abdominal)_Green Channel.tif
- __MACOSX/Figure 1/1N/._1N' (Abd-A EGFP-Abdominal)_Green Channel.tif
- Figure 1/1L/1L (dCg-Gal4:+; +)_Abdominal.tif
- __MACOSX/Figure 1/1L/._1L (dCg-Gal4:+; +)_Abdominal.tif
- Figure 1/1L/1L' (dCg-Gal4:+; +)_Abdominal-Green Channel.tif
- __MACOSX/Figure 1/1L/._1L' (dCg-Gal4:+; +)_Abdominal-Green Channel.tif
- Figure 1/1L/1L'' (dCg-Gal4:+; +)_Abdominal-Orange Channel.tif
- __MACOSX/Figure 1/1L/._1L'' (dCg-Gal4:+; +)_Abdominal-Orange Channel.tif
- Figure 1/1K/1K'' (dCg-Gal4:+; +)_Thoracic-Orange Channel.tif
- __MACOSX/Figure 1/1K/._1K'' (dCg-Gal4:+; +)_Thoracic-Orange Channel.tif
- Figure 1/1K/1K (dCg-Gal4:+; +)_Thoracic.tif
- __MACOSX/Figure 1/1K/._1K (dCg-Gal4:+; +)_Thoracic.tif
- Figure 1/1K/1K' (dCg-Gal4:+; +)_Thoracic-Green Channel.tif
- __MACOSX/Figure 1/1K/._1K' (dCg-Gal4:+; +)_Thoracic-Green Channel.tif
- Figure 1/1B/1B (Axn127 larva).tif
- __MACOSX/Figure 1/1B/._1B (Axn127 larva).tif
- Figure 1/1E/1E (w1118)_Thoracic.tif
- __MACOSX/Figure 1/1E/._1E (w1118)_Thoracic.tif
- Figure 1/1E/1E' (w1118)_Abdominal.tif
- __MACOSX/Figure 1/1E/._1E' (w1118)_Abdominal.tif
- Figure 1/1P/1P' (Abd-B EGFP-Abdominal)_Green Channel.tif
- __MACOSX/Figure 1/1P/._1P' (Abd-B EGFP-Abdominal)_Green Channel.tif
- Figure 1/1P/1P (Abd-B EGFP-Abdominal).tif
- __MACOSX/Figure 1/1P/._1P (Abd-B EGFP-Abdominal).tif
- Figure 1/1D/1D (SREBP-Gal4>AxnRNAi larva).tif
- __MACOSX/Figure 1/1D/._1D (SREBP-Gal4>AxnRNAi larva).tif
- Figure 1/1C/.DS_Store
- __MACOSX/Figure 1/1C/._.DS_Store
- Figure 1/1C/1C (+; SREBP-Gal4:+ larva).tif
- __MACOSX/Figure 1/1C/._1C (+; SREBP-Gal4:+ larva).tif
- Figure 1/1M/1M' (Abd-A EGFP-Thoracic)_Green Channel.tif
- __MACOSX/Figure 1/1M/._1M' (Abd-A EGFP-Thoracic)_Green Channel.tif
- Figure 1/1M/1M (Abd-A EGFP-Thoracic).tif
- __MACOSX/Figure 1/1M/._1M (Abd-A EGFP-Thoracic).tif
