# Supplementary material for: Adipocyte heterogeneity regulated by the Bithorax Complex-Wnt signaling crosstalk in Drosophila
Source: EMBO Rep. 2025 Dec 3;27(2):367–86. doi: 10.1038/s44319-025-00625-z (PMC12852179; doi:10.1038/s44319-025-00625-z)
Supplement: Supplementary file 3 — Source data Fig. 1 [file 44319_2025_625_MOESM3_ESM.zip › Figure 1/EMBOR-2025-61647-T(Numerical Source Data_Figure 1I and 1J).xlsx]

## Sheet: Figure 1I
Term	Number of genes
Motor neuron axon guidance	8
ABC Transporter	7
ATP-binding	19
Plasma membrane	22
Nucleotide binding	20
Dorsal closure	7
Cell-cell junction organization	3
Developmental proteins	17
Membrane	55
Integral component of plasma membrane	15

## Sheet: Figure 1J
Gene name	Log2 fold change (WA/WT)
Wnt4	7.7855
croc	5.65706
piwi	4.34149
odd	3.82778
Abd-A	3.60406
drm	3.00872
vas	2.81406
Abd-B	2.74087
spn-E	2.6505
Fas2	0.935944
cora	-0.35987
rost	-0.69682
Ten-m	-1.14201
hth	-1.22249
Toll-7	-1.70674
nub	-5.93097
vg	-6.48158
