# Supplementary material for: Adipocyte heterogeneity regulated by the Bithorax Complex-Wnt signaling crosstalk in Drosophila
Source: EMBO Rep. 2025 Dec 3;27(2):367–86. doi: 10.1038/s44319-025-00625-z (PMC12852179; doi:10.1038/s44319-025-00625-z)
Supplement: Supplementary file 4 — Source data Fig. 2 [file 44319_2025_625_MOESM4_ESM.zip]

Archive with 59 entries (44 files):
- Figure 2/
- Figure 2/EMBOR-2025-61647-T(Numerical Source Data_Figure 2P).xlsx
- __MACOSX/Figure 2/._EMBOR-2025-61647-T(Numerical Source Data_Figure 2P).xlsx
- Figure 2/.DS_Store
- __MACOSX/Figure 2/._.DS_Store
- Figure 2/2G/
- Figure 2/2I/
- Figure 2/2N/
- Figure 2/2O/
- Figure 2/2H/
- Figure 2/2F/
- Figure 2/2C/
- Figure 2/2D/
- Figure 2/2M/
- Figure 2/2J/
- Figure 2/2K/
- Figure 2/2L/
- Figure 2/2E/
- Figure 2/2B/
- Figure 2/2G/2G (SREBP>AxnRNAi Abd-B OE)_Thoracic.tif
- __MACOSX/Figure 2/2G/._2G (SREBP>AxnRNAi Abd-B OE)_Thoracic.tif
- Figure 2/2G/2G' (SREBP>AxnRNAi Abd-B OE)_Abdominal.tif
- __MACOSX/Figure 2/2G/._2G' (SREBP>AxnRNAi Abd-B OE)_Abdominal.tif
- Figure 2/2I/2I (dCg>AxnRNAi)_Abdominal.tif
- __MACOSX/Figure 2/2I/._2I (dCg>AxnRNAi)_Abdominal.tif
- Figure 2/2N/2N (dCg>abd-ARNAi Abd-BRNAi)-Abdominal.tif
- __MACOSX/Figure 2/2N/._2N (dCg>abd-ARNAi Abd-BRNAi)-Abdominal.tif
- Figure 2/2O/2O (AxnRNAi abd-ARNAi Abd-BRNAi)-Abdominal.tif
- __MACOSX/Figure 2/2O/._2O (AxnRNAi abd-ARNAi Abd-BRNAi)-Abdominal.tif
- Figure 2/2H/2H (dCg-Gal4:+)_Abdominal.tif
- __MACOSX/Figure 2/2H/._2H (dCg-Gal4:+)_Abdominal.tif
- Figure 2/2F/2F' (SREBP>Abd-B OE)_Abdominal.tif
- __MACOSX/Figure 2/2F/._2F' (SREBP>Abd-B OE)_Abdominal.tif
- Figure 2/2F/2F (SREBP>Abd-B OE)_Thoracic.tif
- __MACOSX/Figure 2/2F/._2F (SREBP>Abd-B OE)_Thoracic.tif
- Figure 2/2C/2C (SREBP>AxnRNAi)_Thoracic.tif
- __MACOSX/Figure 2/2C/._2C (SREBP>AxnRNAi)_Thoracic.tif
- Figure 2/2C/2C' (SREBP>AxnRNAi)_Abdominal.tif
- __MACOSX/Figure 2/2C/._2C' (SREBP>AxnRNAi)_Abdominal.tif
- Figure 2/2D/2D' (SREBP>abd-AOE)_Abdominal.tif
- __MACOSX/Figure 2/2D/._2D' (SREBP>abd-AOE)_Abdominal.tif
- Figure 2/2D/2D (SREBP>abd-A OE)_Thoracic.tif
- __MACOSX/Figure 2/2D/._2D (SREBP>abd-A OE)_Thoracic.tif
- Figure 2/2M/2M (dCg>AxnRNAi abd-ARNAi)-Abdominal.tif
- __MACOSX/Figure 2/2M/._2M (dCg>AxnRNAi abd-ARNAi)-Abdominal.tif
- Figure 2/2J/2J (dCg>Abd-BRNAi)-Abdominal.tif
- __MACOSX/Figure 2/2J/._2J (dCg>Abd-BRNAi)-Abdominal.tif
- Figure 2/2K/2K (dCg>AxnRNAi Abd-BRNAi)-Abdominal.tif
- __MACOSX/Figure 2/2K/._2K (dCg>AxnRNAi Abd-BRNAi)-Abdominal.tif
- Figure 2/2L/2L (dCg>abd-ARNAi)-Abdominal.tif
- __MACOSX/Figure 2/2L/._2L (dCg>abd-ARNAi)-Abdominal.tif
- Figure 2/2E/2E' (SREBP>AxnRNAi abd-A OE)_Abdominal.tif
- __MACOSX/Figure 2/2E/._2E' (SREBP>AxnRNAi abd-A OE)_Abdominal.tif
- Figure 2/2E/2E (SREBP>AxnRNAi abd-A OE)_Thoracic.tif
- __MACOSX/Figure 2/2E/._2E (SREBP>AxnRNAi abd-A OE)_Thoracic.tif
- Figure 2/2B/2B' (SREBP-Gal4:+)_Abdominal.tif
- __MACOSX/Figure 2/2B/._2B' (SREBP-Gal4:+)_Abdominal.tif
- Figure 2/2B/2B (SREBP-Gal4:+)_Thoracic.tif
- __MACOSX/Figure 2/2B/._2B (SREBP-Gal4:+)_Thoracic.tif
