# Supplementary material for: Adipocyte heterogeneity regulated by the Bithorax Complex-Wnt signaling crosstalk in Drosophila
Source: EMBO Rep. 2025 Dec 3;27(2):367–86. doi: 10.1038/s44319-025-00625-z (PMC12852179; doi:10.1038/s44319-025-00625-z)
Supplement: Supplementary file 4 — Source data Fig. 2 [file 44319_2025_625_MOESM4_ESM.zip › Figure 2/EMBOR-2025-61647-T(Numerical Source Data_Figure 2P).xlsx]

## Sheet: Figure 2P
Genotype	Area (square pixels/px²)
dCg-Gal4/+_Repeat 1
Cell #1	43299
Cell #2	40395
Cell #3	44476
Cell #4	39999
dCg-Gal4/+_Repeat 2
Cell #1	40159
Cell #2	36396
Cell #3	35606
dCg-Gal4/+_Repeat 3
Cell #1	40866
Cell #2	47741
Cell #3	37695
Cell #4	35703
dCg>Abd-B RNAi_Repeat 1
Cell #1	28502
Cell #2	33549
Cell #3	32058
Cell #4	45548
Cell #5	39312
Cell #6	33968
dCg>Abd-B RNAi_Repeat 2
Cell #1	32878
Cell #2	29582
Cell #3	29718
Cell #4	28694
Cell #5	36394
Cell #6	25117
Cell #7	34737
dCg>Abd-B RNAi_Repeat 3
Cell #1	36866
Cell #2	40755
Cell #3	42003
Cell #4	34517
dCg>abd-A RNAi_Repeat 1
Cell #1	39604
Cell #2	33859
Cell #3	28573
Cell #4	38966
dCg>abd-A RNAi_Repeat 2
Cell #1	40738
Cell #2	32035
Cell #3	32567
Cell #4	32046
dCg>abd-A RNAi_Repeat 3
Cell #1	31792
Cell #2	37091
Cell #3	39292
Cell #4	35475
Cell #5	35152
dCg>abd-A RNAi Abd-B RNAi_Repeat 1
Cell #1	35339
Cell #2	37442
Cell #3	32472
Cell #4	31442
Cell #5	29390
Cell #6	32599
dCg>abd-A RNAi Abd-B RNAi_Repeat 2
Cell #1	45986
Cell #2	42119
Cell #3	42043
Cell #4	28408
dCg>abd-A RNAi Abd-B RNAi_Repeat 3
Cell #1	53343
Cell #2	34094
Cell #3	33221
Cell #4	28942
Cell #5	30891
dCg>Axn RNAi_Repeat 1
Cell #1	16303
Cell #2	18707
Cell #3	37032
Cell #4	8184
Cell #5	11792
Cell #6	73242
Cell #7	12092
dCg>Axn RNAi_Repeat 2
Cell #1	70180
Cell #2	8782
Cell #3	14122
Cell #4	13046
Cell #5	11173
Cell #6	7292
Cell #7	7568
Cell #8	24402
dCg>Axn RNAi_Repeat 3
Cell #1	10722
Cell #2	6466
Cell #3	15846
Cell #4	11039
Cell #5	14814
Cell #6	12860
Cell #7	10098
Cell #8	36730
Cell #9	57355
Cell #10	47555
dCg>Axn RNAi Abd-B RNAi_Repeat 1
Cell #1	65046
Cell #2	10066
Cell #3	20504
Cell #4	17104
Cell #5	11787
Cell #6	35297
dCg>Axn RNAi Abd-B RNAi_Repeat 2
Cell #1	11677
Cell #2	10211
Cell #3	11085
Cell #4	8077
Cell #5	25986
Cell #6	30424
Cell #7	12620
Cell #8	68817
Cell #9	19309
dCg>Axn RNAi Abd-B RNAi_Repeat 3
Cell #1	51954
Cell #2	27260
Cell #3	29380
Cell #4	15984
Cell #5	21195
Cell #6	22546
Cell #7	31632
Cell #8	22228
dCg>Axn RNAi abd-A RNAi_Repeat 1
Cell #1	61376
Cell #2	18386
Cell #3	31890
Cell #4	17730
Cell #5	24931
Cell #6	39213
dCg>Axn RNAi abd-A RNAi_Repeat 2
Cell #1	53324
Cell #2	57742
Cell #3	52494
Cell #4	21440
Cell #5	23629
dCg>Axn RNAi abd-A RNAi_Repeat 3
Cell #1	62975
Cell #2	63418
Cell #3	19963
Cell #4	24471
Cell #5	38703
Cell #6	18283
Axn RNAi abd-A RNAi Abd-B RNAi_Repeat 1
Cell #1	43906
Cell #2	48026
Cell #3	47618
Cell #4	52983
Cell #5	44684
Axn RNAi abd-A RNAi Abd-B RNAi_Repeat 2
Cell #1	28276
Cell #2	43880
Cell #3	27054
Cell #4	42427
Cell #5	24406
Cell #6	25221
Cell #7	35664
Axn RNAi abd-A RNAi Abd-B RNAi_Repeat 3
Cell #1	43083
Cell #2	59462
Cell #3	32756
Cell #4	34773
Cell #5	43956
