# Supplementary material for: Adipocyte heterogeneity regulated by the Bithorax Complex-Wnt signaling crosstalk in Drosophila
Source: EMBO Rep. 2025 Dec 3;27(2):367–86. doi: 10.1038/s44319-025-00625-z (PMC12852179; doi:10.1038/s44319-025-00625-z)
Supplement: Supplementary file 5 — Source data Fig. 4 [file 44319_2025_625_MOESM5_ESM.zip]

Archive with 25 entries (20 files):
- Figure 4/
- Figure 4/.DS_Store
- __MACOSX/Figure 4/._.DS_Store
- Figure 4/4E/
- Figure 4/4C/
- Figure 4/4D/
- Figure 4/EMBOR-2025-61647-T(Numerical Source Data_Figure 4G).xlsx
- __MACOSX/Figure 4/._EMBOR-2025-61647-T(Numerical Source Data_Figure 4G).xlsx
- Figure 4/4F/
- Figure 4/4E/4E' (dCg-Gal4:+; fz3-RFP:UAS-Abd-ARNAi)_Red Channel.tif
- __MACOSX/Figure 4/4E/._4E' (dCg-Gal4:+; fz3-RFP:UAS-Abd-ARNAi)_Red Channel.tif
- Figure 4/4E/4E (dCg-Gal4:+; fz3-RFP:UAS-Abd-ARNAi).tif
- __MACOSX/Figure 4/4E/._4E (dCg-Gal4:+; fz3-RFP:UAS-Abd-ARNAi).tif
- Figure 4/4C/4C (dCg-Gal4:+; fz3-RFP:+).tif
- __MACOSX/Figure 4/4C/._4C (dCg-Gal4:+; fz3-RFP:+).tif
- Figure 4/4C/4C' (dCg-Gal4:+; fz3-RFP:+)_Red Channel.tif
- __MACOSX/Figure 4/4C/._4C' (dCg-Gal4:+; fz3-RFP:+)_Red Channel.tif
- Figure 4/4D/4D (dCg-Gal4:UAS-AxnRNAi; fz3-RFP:+).tif
- __MACOSX/Figure 4/4D/._4D (dCg-Gal4:UAS-AxnRNAi; fz3-RFP:+).tif
- Figure 4/4D/4D' (dCg-Gal4:UAS-AxnRNAi; fz3-RFP:+)_Red Channel.tif
- __MACOSX/Figure 4/4D/._4D' (dCg-Gal4:UAS-AxnRNAi; fz3-RFP:+)_Red Channel.tif
- Figure 4/4F/4F (dCg-Gal4:UAS-AxnRNAi; fz3-RFP:UAS-Abd-ARNAi).tif
- __MACOSX/Figure 4/4F/._4F (dCg-Gal4:UAS-AxnRNAi; fz3-RFP:UAS-Abd-ARNAi).tif
- Figure 4/4F/4F' (dCg-Gal4:UAS-AxnRNAi; fz3-RFP:UAS-Abd-ARNAi)_Red Channel.tif
- __MACOSX/Figure 4/4F/._4F' (dCg-Gal4:UAS-AxnRNAi; fz3-RFP:UAS-Abd-ARNAi)_Red Channel.tif
