# Supplementary material for: Adipocyte heterogeneity regulated by the Bithorax Complex-Wnt signaling crosstalk in Drosophila
Source: EMBO Rep. 2025 Dec 3;27(2):367–86. doi: 10.1038/s44319-025-00625-z (PMC12852179; doi:10.1038/s44319-025-00625-z)
Supplement: Supplementary file 5 — Source data Fig. 4 [file 44319_2025_625_MOESM5_ESM.zip › Figure 4/EMBOR-2025-61647-T(Numerical Source Data_Figure 4G).xlsx]

## Sheet: Figure 4G
Genotype	Raw Integrated Density
dCg-Gal4/+; fz3-RFP/+
Repeat #1	140576
Repeat #2	149535
Repeat #3	135915
dCg-Gal4/+; Fz-3-RFP/UAS-Abd-B RNAi
Repeat #1	642805
Repeat #2	137268
Repeat #3	292457
dCg-Gal4/+; fz3-RFP/UAS-Abd-A RNAi
Repeat #1	141046
Repeat #2	180060
Repeat #3	178940
dCg-Gal4/UAS-Axn RNAi; fz3-RFP/+
Repeat #1	4810474
Repeat #2	4148002
Repeat #3	4399904
dCg-Gal4/UAS-Axn RNAi; fz3-RFP/UAS-Abd-A RNAi
Repeat #1	626036
Repeat #2	809112
Repeat #3	1270510
dCg-Gal4/UAS-Axn RNAi; fz3-RFP/UAS-Abd-B RNAi
Repeat #1	946361
Repeat #2	1298185
Repeat #3	968973

## Sheet: Figure 4H
	Genotype	2^-ΔΔCt
CycD	dCg-Gal4/+
	Repeat #1	1
	Repeat #2	1.11399
	Repeat #3	1.02606
	dCg>Axn RNAi
	Repeat #1	4.49594
	Repeat #2	4.00708
	Repeat #3	4.68037
	dCg>abd-A RNAi Abd-B RNAi
	Repeat #1	1.51131
	Repeat #2	0.947778
	Repeat #3	1.08243
	Axn RNAi abd-A RNAi Abd-B RNAi
	Repeat #1	1.98228
	Repeat #2	2.16642
	Repeat #3	1.74634
nkd	dCg-Gal4/+
	Repeat #1	1
	Repeat #2	1.19874
	Repeat #3	0.711894
	dCg>Axn RNAi
	Repeat #1	115.449
	Repeat #2	83.6481
	Repeat #3	188.434
	dCg>abd-A RNAi Abd-B RNAi
	Repeat #1	0.573606
	Repeat #2	0.488372
	Repeat #3	0.284422
	Axn RNAi abd-A RNAi Abd-B RNAi
	Repeat #1	1.09935
	Repeat #2	0.847725
	Repeat #3	0.549249
Notum	dCg-Gal4/+
	Repeat #1	1
	Repeat #2	1.1323
	Repeat #3	1.28344
	dCg>Axn RNAi
	Repeat #1	511.128
	Repeat #2	635.869
	Repeat #3	526.921
	dCg>abd-A RNAi Abd-B RNAi
	Repeat #1	0.57527
	Repeat #2	0.488165
	Repeat #3	0.572982
	Axn RNAi abd-A RNAi Abd-B RNAi
	Repeat #1	0.733944
	Repeat #2	0.602608
	Repeat #3	1.04135
