# Supplementary material for: Adipocyte heterogeneity regulated by the Bithorax Complex-Wnt signaling crosstalk in Drosophila
Source: EMBO Rep. 2025 Dec 3;27(2):367–86. doi: 10.1038/s44319-025-00625-z (PMC12852179; doi:10.1038/s44319-025-00625-z)
Supplement: Supplementary file 6 — Source data Fig. 5 [file 44319_2025_625_MOESM6_ESM.zip]

Archive with 25 entries (20 files):
- Figure 5/
- Figure 5/5G/
- Figure 5/5F/
- Figure 5/.DS_Store
- __MACOSX/Figure 5/._.DS_Store
- Figure 5/5D/
- Figure 5/5E/
- Figure 5/EMBOR-2025-61647-T(Numerical Source Data_Figure 5H).xlsx
- __MACOSX/Figure 5/._EMBOR-2025-61647-T(Numerical Source Data_Figure 5H).xlsx
- Figure 5/5G/5G' (AxnRNAi abd-ARNAi Abd-BRNAi)_DAPI & LSD-2.tif
- __MACOSX/Figure 5/5G/._5G' (AxnRNAi abd-ARNAi Abd-BRNAi)_DAPI & LSD-2.tif
- Figure 5/5G/5G (AxnRNAi abd-ARNAi Abd-BRNAi)_FASN1.tif
- __MACOSX/Figure 5/5G/._5G (AxnRNAi abd-ARNAi Abd-BRNAi)_FASN1.tif
- Figure 5/5F/5F (abd-ARNAi Abd-BRNAi:+)_FASN1.tif
- __MACOSX/Figure 5/5F/._5F (abd-ARNAi Abd-BRNAi:+)_FASN1.tif
- Figure 5/5F/5F' (abd-ARNAi Abd-BRNAi:+)_DAPI & LSD-2.tif
- __MACOSX/Figure 5/5F/._5F' (abd-ARNAi Abd-BRNAi:+)_DAPI & LSD-2.tif
- Figure 5/5D/5D (dCg-Gal4:+)_FASN1.tif
- __MACOSX/Figure 5/5D/._5D (dCg-Gal4:+)_FASN1.tif
- Figure 5/5D/5D' (dCg-Gal4:+)_DAPI & LSD-2.tif
- __MACOSX/Figure 5/5D/._5D' (dCg-Gal4:+)_DAPI & LSD-2.tif
- Figure 5/5E/5E' (dCg-Gal4:UAS-AxnRNAi; +)_DAPI & LSD-2.tif
- __MACOSX/Figure 5/5E/._5E' (dCg-Gal4:UAS-AxnRNAi; +)_DAPI & LSD-2.tif
- Figure 5/5E/5E (dCg-Gal4:UAS-AxnRNAi; +)_FASN1.tif
- __MACOSX/Figure 5/5E/._5E (dCg-Gal4:UAS-AxnRNAi; +)_FASN1.tif
