# Supplementary material for: Adipocyte heterogeneity regulated by the Bithorax Complex-Wnt signaling crosstalk in Drosophila
Source: EMBO Rep. 2025 Dec 3;27(2):367–86. doi: 10.1038/s44319-025-00625-z (PMC12852179; doi:10.1038/s44319-025-00625-z)
Supplement: Supplementary file 6 — Source data Fig. 5 [file 44319_2025_625_MOESM6_ESM.zip › Figure 5/EMBOR-2025-61647-T(Numerical Source Data_Figure 5H).xlsx]

## Sheet: FASN1 and Lsd-2
Genotype	FASN1(Mean Gey Value)	Lsd2(Mean Grey Value)
dCg-Gal4/+
Cell#1	13.023	14.31
Cell#2	19.058	17.085
Cell#3	18.869	19.556
Cell#4	14.079	19.466
Cell#5	16.638	16.226
Cell#6	17.254	14.758
Cell#7	13.637	13.001
Cell#8	13.167	11.965
Cell#9	15.583	12.723
Cell#10	11.463	11.234
Cell#11	13.927	10.128
dCg>Axn RNAi
Large cells
Cell #1	30.138	33.039
Cell #2	18.313	27.392
Cell #3	15.698	14.611
Cell #4	11.714	11.777
Cell #5	9.165	12.38
Cell #6	8.021	16.128
Cell #7	12.086	9.729
Small cells
Cell #1	6.198	12.73
Cell #2	5.499	13.175
Cell #3	5.14	11.15
Cell #4	4.156	7.031
Cell #5	7.405	13.489
Cell #6	5.837	11.002
Cell #7	5.222	13.613
Cell #8	5.451	5.673
Cell #9	6.076	6.719
Cell #10	8.06	5.834
Cell #11	5.719	5.917
Cell #12	6.97	4.641
dCg>abd-A RNAi Abd-B RNAi
Cell #1	53.543	24.975
Cell #2	62.033	24.143
Cell #3	58.075	26.653
Cell #4	54.541	35.179
Cell #5	35.868	25.234
Cell #6	57.484	24.839
Cell #7	63.457	16.165
Cell #8	60.323	20.35
Cell #9	51.382	19.295
Cell #10	53.354	19.112
Cell #11	67.581	20.2
Axn RNAi abd-A RNAi Abd-B RNAi
Cell #1	33.071	13.67
Cell #2	35.938	15.34
Cell #3	31.046	10.522
Cell #4	20.477	12.067
Cell #5	33.866	9.69
Cell #6	30.262	10.6
Cell #7	33.892	11.401

## Sheet: fz3
Genotype	fz3 (Mean Grey Value)
dCg-Gal4/+
Cell#1	4.073
Cell#2	4.555
Cell#3	3.062
Cell#4	2.914
Cell#5	3.432
Cell#6	4.947
Cell#7	3.321
Cell#8	4.579
Cell#9	3.241
Cell#10	4.298
Cell#11	4.64
Cell#12	4.634
Cell#13	5.291
Cell#14	4.925
Cell#15	5.704
dCg>Axn RNAi
Large cells
Cell#1	2.916
Cell#2	3.052
Cell#3	3.755
Cell#4	4.65
Small cells
Cell#1	14.042
Cell#2	15.699
Cell#3	15.476
Cell#4	15.014
Cell#5	11.772
Cell#6	14.345
Cell#7	14.347
Cell#8	13.895
Cell#9	14.117
Cell#10	13.887
Cell#11	13.762
Cell#12	5.419
Cell#13	6.325
Cell#14	5.212
Cell#15	5.856
Cell#16	5.944
Cell#17	5.998
Cell#18	6.856
Cell#19	6.813
Cell#20	6.528
Cell#21	6.112
Cell#22	9.833
Cell#23	8.432
dCg>abd-A RNAi Abd-B RNAi
Cell#1	5.67
Cell#2	7.075
Cell#3	5.794
Cell#4	3.269
Cell#5	4.53
Cell#6	5.351
Cell#7	5.264
Cell#8	2.937
Axn RNAi abd-A RNAi Abd-B RNAi
Cell#1	3.042
Cell#2	5.268
Cell#3	5.014
Cell#4	4.996
Cell#5	6.49
Cell#6	6.849
Cell#7	4.492
Cell#8	3.929
Cell#9	4.121
Cell#10	3.762
Cell#11	4.412
Cell#12	1.421
Cell#13	1.483
Cell#14	0.931
Cell#15	1.011
Cell#16	4.53
Cell#17	3.797
Cell#18	3.307
Cell#19	4.166
Cell#20	3.664
