# Supplementary material for: Adipocyte heterogeneity regulated by the Bithorax Complex-Wnt signaling crosstalk in Drosophila
Source: EMBO Rep. 2025 Dec 3;27(2):367–86. doi: 10.1038/s44319-025-00625-z (PMC12852179; doi:10.1038/s44319-025-00625-z)
Supplement: Supplementary file 7 — Source data Fig. 6 [file 44319_2025_625_MOESM7_ESM.zip]

Archive with 65 entries (54 files):
- Figure 6/
- Figure 6/6F/
- Figure 6/6H/
- Figure 6/6I/
- Figure 6/6G/
- Figure 6/.DS_Store
- __MACOSX/Figure 6/._.DS_Store
- Figure 6/6B/
- Figure 6/6E/
- Figure 6/6K/
- Figure 6/6J/
- Figure 6/6D/
- Figure 6/6C/
- Figure 6/6F/6F' (dCg>arrRNAi;+)-Abdominal_abdA.tif
- __MACOSX/Figure 6/6F/._6F' (dCg>arrRNAi;+)-Abdominal_abdA.tif
- Figure 6/6F/6F'' (dCg>arrRNAi;+)-Abdominal_abdB.tif
- __MACOSX/Figure 6/6F/._6F'' (dCg>arrRNAi;+)-Abdominal_abdB.tif
- Figure 6/6F/6F (dCg>arrRNAi;+)-Abdominal_Composite.tif
- __MACOSX/Figure 6/6F/._6F (dCg>arrRNAi;+)-Abdominal_Composite.tif
- Figure 6/6H/6H (dCg-Gal4:+; abd-A EGFP:+)-Abdominal.tif
- __MACOSX/Figure 6/6H/._6H (dCg-Gal4:+; abd-A EGFP:+)-Abdominal.tif
- Figure 6/6H/6H' (dCg-Gal4:+; abd-A EGFP:+)-Abdominal_Green Channel.tif
- __MACOSX/Figure 6/6H/._6H' (dCg-Gal4:+; abd-A EGFP:+)-Abdominal_Green Channel.tif
- Figure 6/6I/6I' (dCg>AxnRNAi; abd-A EGFP:+)-Abdominal_Green Channel.tif
- __MACOSX/Figure 6/6I/._6I' (dCg>AxnRNAi; abd-A EGFP:+)-Abdominal_Green Channel.tif
- Figure 6/6I/6I (dCg>AxnRNAi; abd-A EGFP:+)-Abdominal.tif
- __MACOSX/Figure 6/6I/._6I (dCg>AxnRNAi; abd-A EGFP:+)-Abdominal.tif
- Figure 6/6G/6G'' (dCg>dTCFRNAi;+)-Abdominal_abdB.tif
- __MACOSX/Figure 6/6G/._6G'' (dCg>dTCFRNAi;+)-Abdominal_abdB.tif
- Figure 6/6G/6G (dCg>dTCFRNAi;+)-Abdominal_Composite.tif
- __MACOSX/Figure 6/6G/._6G (dCg>dTCFRNAi;+)-Abdominal_Composite.tif
- Figure 6/6G/6G' (dCg>dTCFRNAi;+)-Abdominal_abdA.tif
- __MACOSX/Figure 6/6G/._6G' (dCg>dTCFRNAi;+)-Abdominal_abdA.tif
- Figure 6/6B/6B' (dCg-Gal4:+; +)-Thoracic_abdA.tif
- __MACOSX/Figure 6/6B/._6B' (dCg-Gal4:+; +)-Thoracic_abdA.tif
- Figure 6/6B/6B (dCg-Gal4:+; +)-Thoracic_Composite.tif
- __MACOSX/Figure 6/6B/._6B (dCg-Gal4:+; +)-Thoracic_Composite.tif
- Figure 6/6B/6B'' (dCg-Gal4:+; +)-Thoracic_abdB.tif
- __MACOSX/Figure 6/6B/._6B'' (dCg-Gal4:+; +)-Thoracic_abdB.tif
- Figure 6/6E/6E'' (dCg>AxnRNAi;+)-Abdominal_abdB.tif
- __MACOSX/Figure 6/6E/._6E'' (dCg>AxnRNAi;+)-Abdominal_abdB.tif
- Figure 6/6E/6E (dCg>AxnRNAi;+)-Abdominal_Composite.tif
- __MACOSX/Figure 6/6E/._6E (dCg>AxnRNAi;+)-Abdominal_Composite.tif
- Figure 6/6E/6E' (dCg>AxnRNAi;+)-Abdominal_abdA.tif
- __MACOSX/Figure 6/6E/._6E' (dCg>AxnRNAi;+)-Abdominal_abdA.tif
- Figure 6/6K/6K (dCg>AxnRNAi; Abd-B EGFP:+)-Abdominal.tif
- __MACOSX/Figure 6/6K/._6K (dCg>AxnRNAi; Abd-B EGFP:+)-Abdominal.tif
- Figure 6/6K/6K' (dCg>AxnRNAi; Abd-B EGFP:+)-Abdominal_Green Channel.tif
- __MACOSX/Figure 6/6K/._6K' (dCg>AxnRNAi; Abd-B EGFP:+)-Abdominal_Green Channel.tif
- Figure 6/6J/6J (dCg-Gal4:+; Abd-B EGFP:+)-Abdominal.tif
- __MACOSX/Figure 6/6J/._6J (dCg-Gal4:+; Abd-B EGFP:+)-Abdominal.tif
- Figure 6/6J/6J' (dCg-Gal4:+; Abd-B EGFP:+)-Abdominal_Green Channel.tif
- __MACOSX/Figure 6/6J/._6J' (dCg-Gal4:+; Abd-B EGFP:+)-Abdominal_Green Channel.tif
- Figure 6/6D/6D' (dCg>AxnRNAi;+)-Thoracic_abdA.tif
- __MACOSX/Figure 6/6D/._6D' (dCg>AxnRNAi;+)-Thoracic_abdA.tif
- Figure 6/6D/6D'' (dCg>AxnRNAi;+)-Thoracic_abdB.tif
- __MACOSX/Figure 6/6D/._6D'' (dCg>AxnRNAi;+)-Thoracic_abdB.tif
- Figure 6/6D/6D (dCg>AxnRNAi;+)-Thoracic_Composite.tif
- __MACOSX/Figure 6/6D/._6D (dCg>AxnRNAi;+)-Thoracic_Composite.tif
- Figure 6/6C/6C'' (dCg-Gal4:+; +)-Abdominal_abdB.tif
- __MACOSX/Figure 6/6C/._6C'' (dCg-Gal4:+; +)-Abdominal_abdB.tif
- Figure 6/6C/6C' (dCg-Gal4:+; +)-Abdominal_abdA.tif
- __MACOSX/Figure 6/6C/._6C' (dCg-Gal4:+; +)-Abdominal_abdA.tif
- Figure 6/6C/6C (dCg-Gal4:+; +)-Abdominal_Composite.tif
- __MACOSX/Figure 6/6C/._6C (dCg-Gal4:+; +)-Abdominal_Composite.tif
