# Supplementary material for: Adipocyte heterogeneity regulated by the Bithorax Complex-Wnt signaling crosstalk in Drosophila
Source: EMBO Rep. 2025 Dec 3;27(2):367–86. doi: 10.1038/s44319-025-00625-z (PMC12852179; doi:10.1038/s44319-025-00625-z)
Supplement: Supplementary file 8 — Appendix Figure S5 Source Data [file 44319_2025_625_MOESM8_ESM.zip]

Archive with 23 entries (18 files):
- Appendix Figure S5/
- Appendix Figure S5/S5F/
- Appendix Figure S5/.DS_Store
- __MACOSX/Appendix Figure S5/._.DS_Store
- Appendix Figure S5/S5E/
- Appendix Figure S5/S5B/
- Appendix Figure S5/S5C/
- Appendix Figure S5/S5F/S5F'_Green_Ubx EGFP (L3 wandering)_abdominal FB.tif
- __MACOSX/Appendix Figure S5/S5F/._S5F'_Green_Ubx EGFP (L3 wandering)_abdominal FB.tif
- Appendix Figure S5/S5F/S5F_Ubx EGFP (L3 wandering)_abdominal FB.tif
- __MACOSX/Appendix Figure S5/S5F/._S5F_Ubx EGFP (L3 wandering)_abdominal FB.tif
- Appendix Figure S5/S5E/S5E_Ubx EGFP (L3 wandering)_thoracic FB.tif
- __MACOSX/Appendix Figure S5/S5E/._S5E_Ubx EGFP (L3 wandering)_thoracic FB.tif
- Appendix Figure S5/S5E/S5E'_Green_Ubx EGFP (L3 wandering)_thoracic FB.tif
- __MACOSX/Appendix Figure S5/S5E/._S5E'_Green_Ubx EGFP (L3 wandering)_thoracic FB.tif
- Appendix Figure S5/S5B/S5B'_Green_Ubx EGFP (Early L3)_thoracic FB.tif
- __MACOSX/Appendix Figure S5/S5B/._S5B'_Green_Ubx EGFP (Early L3)_thoracic FB.tif
- Appendix Figure S5/S5B/S5B_Ubx EGFP (Early L3)_thoracic FB.tif
- __MACOSX/Appendix Figure S5/S5B/._S5B_Ubx EGFP (Early L3)_thoracic FB.tif
- Appendix Figure S5/S5C/S5C'_Green_Ubx EGFP (Early L3)_abdominal FB.tif
- __MACOSX/Appendix Figure S5/S5C/._S5C'_Green_Ubx EGFP (Early L3)_abdominal FB.tif
- Appendix Figure S5/S5C/S5C_Ubx EGFP (Early L3)_abdominal FB.tif
- __MACOSX/Appendix Figure S5/S5C/._S5C_Ubx EGFP (Early L3)_abdominal FB.tif
